# Supplementary material for: N-glycosylation-defective splice variants of neuropilin-1 promote metastasis by activating endosomal signals
Source: Nat Commun. 2019 Aug 16;10:3708. doi: 10.1038/s41467-019-11580-4 (PMC6697747; doi:10.1038/s41467-019-11580-4)
Supplement: Supplementary file 4 — Source Data [file 41467_2019_11580_MOESM4_ESM.xlsx]

## Sheet: Fig.1d
Fig.1d

## Sheet: Fig.1e
Fig.1e

## Sheet: Fig.1f
Fig.1f
		WT			∆E4			∆E5
	NF90	3.43009	2.27967	1.54301
	NF99				18.4274	29.4943	23.343
	NF103	26.2251	29.499	21.4864				32.0122	18.2088	25.4287
	NF105	29.9621	21.4174	22.6716				32.2377	17.6096	23.0625
	NF106				17.8288	19.8843	12.9665	90.2232	106.046	101.551
	NF110	12.8722	15.7101	19.9684	8.02471	6.13533	7.53696
	Pt93	9.35678	19.9894	18.6924	38.8449	44.1673	49.8733	36.3431	49.3657	37.9316
	Pt130	8.32076	13.5052	25.6709
	Pt2377	13.4944	6.10945	4.383	22.769	26.2336	27.8402
	LM2377	14.8573	3.38662	5.62366	25.547	27.3011	23.88

## Sheet: Fig.2a
Fig.2a
									Anti-NRP1
									Anti-EGFR
									Anti-Met
									Anti-β-actin
									Anti-NRP1
									Anti-EGFR
									Anti-Met
									Anti-β-actin

## Sheet: Fig.2d
Fig.2d
	Anti-NRP1
	Anti-NRP1

## Sheet: Fig.2e
Fig.2e
		Intracellular NRP1 (%)
	WT	3.68499	8.51123	10.7763
	∆E4	57.7731	71.2063	73.6893
	∆E5	88.3788	73.2548	64.158

## Sheet: Fig.2g
Fig.2g
			Intracellular NRP1 (%)
		WT	78.0913	68.7837	87.1785
		∆E4	20.4286	16.3645	24.668
		∆E5	21.7593	14.3425	29.2456

## Sheet: Fig.2h
Fig.2h
			Intracellular NRP1 (%)
		WT	7	1.1189	12.9979
		∆E4	5.86508	2.62256	9.07589
		∆E5	6.01852	2.00346	10.2987

## Sheet: Fig.2i
Fig.2i
			Intracellular NRP1 (%)
		WT	27.5595	17.3586	37.3689
		∆E4	75.7357	69.7457	81.368
		∆E5	75.787	79.9456	71.9563

## Sheet: Fig.3c
Fig.3c
		NRP1/EEA1 co-localization (%)
	WT	14.1374	12.4563	15.9456
	∆E4	43.0383	36.9956	48.9956
	∆E5	40.3903	37.5698	43.6457
		NRP1/Rab7 co-localization (%)
	WT	12.2254	11.2356	13.1859
	∆E4	84.3156	80.987	87.636
	∆E5	83.6202	80.147	86.244
		NRP1/Transferrin co-localization (%)
	WT	16.5847	13.4564	19.8457
	∆E4	82.0274	80.5948	85.409
	∆E5	81.6259	80.1475	83.1246
		NRP1/Rab4 co-localization (%)
	WT	13.5769	11.9396	14.9459
	∆E4	77.0924	71.6459	83.6479
	∆E5	74.0631	66.1456	83.9476
		NRP1/Rab11 co-localization (%)
	WT	12.7481	11.0458	14.1125
	∆E4	74.5018	81.5458	67.1479
	∆E5	74.0463	64.6448	85.9989

[truncated: 78 more sheets: Fig.3d, Fig.3e, Fig.3f, Fig.3g, Fig.3h, Fig.4a, Fig.4b, Fig.4f, Fig.5b, Fig.5c, Fig.5e, Fig.5f, Fig.5h, Fig.6a, Fig.6b, Fig.6d, Fig.6e, Fig.6h, Fig.6j, Fig.6k …]
